# Supplementary material for: Density, viscosity, speed of sound, flash point, bulk modulus, and surface tension of mixtures of military jet fuel JP-5 and biodiesels dataset
Source: Data Brief. 2022 Jan 21;41:107849. doi: 10.1016/j.dib.2022.107849 (PMC8801354; doi:10.1016/j.dib.2022.107849)
Supplement: Supplementary file 1 [file mmc1.xlsx]

## Sheet: Sheet1
Density, viscosity, speed of sound, flash point, bulk modulus, and surface tension of mixtures of military jet fuel JP-5 and biodiesels dataset
	mass fraction	surface tension	flash point	density	density	density	speed of sound	speed of sound	speed of sound	bulk modulus	bulk modulus	bulk modulus	dynamic viscosity	dynamic viscosity
	of biodiesel	(mN/m)	(°C)	(kg/m3)	(kg/m3)	(kg/m3)	(m/s)	(m/s)	(m/s)	(MPa)	(MPa)	(MPa)	(mPa s)	(mPa s)
system studied	in JP-5	21.0 °C		15.0 °C	20.0 °C	25.0 °C	15.0 °C	20.0 °C	25.0 °C	15.0 °C	20.0 °C	25.0 °C	20.0 °C	40.0 °C
JP-5 jet fuel	0	26	63	805.511	801.853	798.191	1338.71	1319.3	1299.88	1443.59	1395.66	1348.69	1.53553	1.08337
avocado oil	1	30.9	>130	880.029	876.396	872.765	1426.74	1408.61	1390.51	1791.37	1738.92	1687.51	6.4961	3.926
80% avocado oil biodiesel, 20% JP-5	0.800096	29.1	87	863.996	860.36	856.726	1406.45	1388.09	1369.76	1709.07	1657.75	1607.44	4.69325	2.96635
60% avocado oil biodiesel, 40% JP-5	0.599424	27.7	76	848.496	844.858	841.22	1387.41	1368.84	1350.27	1633.26	1583.03	1533.74	3.45155	2.2578
40% avocado oil biodiesel, 60% JP-5	0.400072	27.2	70	833.647	830.004	826.358	1369.86	1350.86	1331.99	1564.34	1514.6	1466.13	2.5763	1.74275
20% avocado oil biodiesel, 80% JP-5	0.200351	26.3	66	819.319	815.67	812.016	1353.52	1334.43	1315.38	1501	1452.46	1404.96	1.96215	1.3697
bacon grease	1	30.8	>130	875.265	871.597	867.933	1420.19	1401.8	1383.78	1765.36	1712.71	1661.96	6.268	3.80855
80% bacon grease biodiesel, 20% JP-5	0.799297	29.1	84	860.175	856.561	852.955	1401.49	1382.92	1364.43	1689.53	1638.15	1587.93	4.57365	2.89615
60% bacon grease biodiesel, 40% JP-5	0.600053	27.8	75	845.771	842.115	838.458	1383.53	1364.9	1346.24	1618.94	1568.82	1519.59	3.38865	2.22575
40% bacon grease biodiesel, 60% JP-5	0.400285	27.1	69	831.967	828.318	824.666	1367.77	1348.89	1329.97	1556.44	1507.13	1458.7	2.5657	1.73415
20% bacon grease biodiesel, 60% JP-5	0.200196	36.3	66	819.073	815.413	811.75	1352.27	1333.14	1314.06	1497.79	1449.2	1401.69	1.9717	1.3704
canola oil biodiesel	1	30.5	>130	883.168	879.541	875.915	1431.3	1413.2	1395.14	1809.28	1756.57	1704.9	6.4009	3.92495
80% canola oil biodiesel, 20% JP-5	0.799062	29.2	88.5	866.34	862.71	859.08	1409.82	1391.51	1373.2	1721.93	1670.45	1619.94	4.63625	2.94835
60% canola oil biodiesel, 40% JP-5	0.607673	28	75.5	850.899	847.462	843.628	1390.66	1372.09	1353.57	1645.59	1595.47	1545.64	3.4652	2.2718
40% canola oil biodiesel, 60% JP-5	0.407743	26.9	70	835.332	831.692	828.046	1372.01	1353.18	1334.41	1572.44	1522.92	1474.45	2.5907	1.75395
20% canola oil biodiesel, 80% JP-5	0.202584	26.6	66	820.119	816.473	812.82	1354.53	1335.47	1316.43	1504.71	1456.15	1408.6	1.965	1.3709
castor oil biodiesel	1	32.4	>130	929.323	925.719	922.101	1481.17	1464.05	1446.99	2038.81	1984.23	1930.66	35	14.4
80% castor oil biodiesel, 20% JP-5	0.798759	29.2	78	901.311	897.726	894.078	1442.28	1424.8	1407.34	1874.89	1822.42	1770.83	16.2	7.6126
60% castor oil biodiesel, 40% JP-5	0.600574	27.5	70	875.279	871.606	867.927	1408.41	1390.51	1372.64	1736.23	1685.26	1635.31	8.0648	4.2791
40% castor oil biodiesel, 60% JP-5	0.400225	26.8	67	850.417	846.725	843.023	1379.45	1361.07	1342.75	1618.25	1568.58	1519.95	4.2599	2.5259
20% castor oil biodiesel, 80% JP-5	0.201194	26.3	65	827.237	823.545	819.846	1356.47	1337.61	1318.84	1522.14	1473.48	1425.98	2.4011	1.58245
coconut oil biodiesel	1	28.6	103.5	879.889	875.979	872.078	1380.97	1362.4	1343.87	1678	1625.93	1574.96	4.1668	2.62525
80% coconut oil biodiesel, 20% JP-5	0.799972	27.8	81.5	863.582	859.738	855.892	1369.4	1350.72	1332.01	1619.44	1568.56	1518.57	3.3142	2.15075
60% coconut oil biodiesel, 40% JP-5	0.600195	27.2	74	848.001	844.205	840.407	1359.34	1340.52	1321.76	1566.93	1517.03	1468.23	2.67005	1.7794
40% coconut oil biodiesel, 60% JP-5	0.400012	26.7	69	833.128	829.379	825.628	1350.87	1331.86	1312.9	1520.33	1471.18	1423.14	2.1813	1.49215
20% coconut oil biodiesel, 80% JP-5	0.200408	26.2	66	819.012	815.308	811.602	1343.97	1324.73	1305.44	1479.33	1430.79	1383.11	1.7982	1.26075
5% coconut oil biodiesel, 95% JP-5	0.0501904		64	808.83	805.146	801.496	1339.84	1320.43	1301.1	1451.99	1403.8	1356.82	1.5802	1.1249
corn oil biodiesel	1	31.3	>130	884.794	881.153	877.513	1431.22	1413.11	1395	1812.39	1759.54	1707.66	6.04725	3.74175
80% corn oil biodiesel, 20% JP-5	0.798257	29.2	87	867.986	864.346	860.704	1409.79	1391.45	1373.01	1725.13	1673.49	1622.56	4.40505	2.82375
60% corn oil biodiesel, 40% JP-5	0.600115	28	75.5	851.496	847.852	844.207	1389.81	1371.17	1352.4	1644.73	1594.05	1544.04	3.30425	2.1794
40% corn oil biodiesel, 60% JP-5	0.396966	27.1	70.5	835.285	831.638	827.984	1370.79	1351.93	1332.88	1569.55	1520	1470.98	2.4955	1.69595
20% corn oil biodiesel, 80% JP-5	0.200197	26.4	66	820.218	816.569	812.914	1354.16	1335.03	1315.96	1504.07	1455.38	1407.76	1.9323	1.3495
duck fat	1	30.9	> 130	879.046	875.401	871.757	1425.22	1407.07	1388.95	1785.58	1733.15	1681.78	6.28915	3.8386
80% duck fat biodiesel, 20% JP-5	0.800185	29	88	863.203	859.56	855.918	1405.18	1386.82	1368.46	1704.42	1653.15	1602.86	4.5841	2.90235
60% duck fat biodiesel, 40% JP-5	0.599805	27.8	76.5	847.916	844.272	840.628	1386.49	1367.87	1349.33	1630	1579.69	1530.52	3.3916	2.22365
40% duck fat biodiesel, 60% JP-5	0.401369	26.9	70.5	833.423	829.779	826.13	1369.4	1350.59	1331.78	1562.88	1513.59	1465.26	2.5568	1.73
20% duck fat biodiesel, 60% JP-5	0.200394	26.3	66.5	819.135	815.481	811.824	1353.26	1334.12	1315.05	1500.09	1451.47	1403.92	1.9519	1.3616
grapeseed oil biodiesel	1	31.2	>130	885.707	882.07	878.434	1432.18	1414.09	1396.07	1816.71	1763.84	1712.09	5.84505	3.64715
80% grapeseed oil biodiesel, 20% JP-5	0.799826	28.9	85.5	868.31	864.669	861.029	1410.39	1392.03	1373.66	1727.25	1675.51	1624.71	4.3383	2.7983
60% grapeseed oil biodiesel, 40% JP-5	0.600252	28	74.5	851.721	848.079	844.436	1390.25	1371.66	1353.04	1646.2	1595.62	1545.92	3.26385	2.16345
40% grapeseed oil biodiesel, 60% JP-5	0.400254	27.1	68.5	835.646	832.001	828.353	1371.47	1352.61	1333.79	1571.78	1522.19	1473.64	2.4897	1.69615
20% grapeseed oil biodiesel , 80% JP-5	0.200287	26.3	65.5	820.256	816.605	812.949	1354.22	1335.07	1315.99	1504.28	1455.53	1407.88	1.92405	1.3453
linseed oil biodiesel	1	31.6	>130	893.679	890.016	886.352	1439.73	1421.61	1403.55	1852.44	1798.69	1746.06	5.1419	3.318
80% linseed oil biodiesel, 20% JP-5	0.799784	29.5	84	874.275	870.607	866.941	1415.21	1396.83	1378.52	1751.01	1698.67	1647.46	3.9179	2.58445
60% linseed oil biodiesel, 40% JP-5	0.600017	27.9	73	855.899	852.244	848.582	1393.32	1374.7	1356.13	1661.59	1610.57	1560.62	3.0331	2.04315
40% linseed oil biodiesel, 60% JP-5	0.400384	27.1	68	838.309	834.649	830.987	1373.12	1354.24	1335.41	1580.59	1530.73	1481.91	2.36945	1.63035
20% linseed oil biodiesel, 80% JP-5	0.200892	26.4	65	821.556	817.896	814.234	1354.89	1335.78	1316.72	1508.14	1459.38	1411.68	1.88125	1.32025
Neem oil biodiesel	1	30.8	>130	885.354	881.712	878.073	1428.99	1410.84	1392.74	1807.9	1755.02	1703.23	7.6084	4.4926
84% neem oil biodiesel, 16% JP5	0.842783	29.3	91	871.758	868.123	864.493	1412.21	1393.91	1375.62	1738.58	1686.76	1635.91	5.6978	3.48725
60% neem oil biodiesel, 40% JP-5	0.600064	27.9	74	851.529	847.892	844.252	1388.24	1369.66	1351.04	1641.07	1590.62	1541.02	3.7423	2.4122
40% neem oil biodiesel, 60% JP-5	0.400661	27.1	69	835.572	831.927	828.279	1370.14	1351.22	1332.32	1568.62	1518.93	1470.26	2.71615	1.8181
20% neem oil biodiesel, 80% JP-5	0.20328	26.6	65	820.442	816.793	813.139	1353.84	1334.75	1315.7	1503.79	1455.16	1407.59	2.01385	1.39515
olive oil biodiesel	1	28.9	>130	878.674	875.044	871.418	1426.45	1408.3	1390.22	1787.88	1735.48	1684.2	6.63215	4.0065
80% olive oil biodiesel, 20% JP-5	0.796297	27.9	88	862.645	859.053	855.424	1405.94	1387.6	1369.28	1705.16	1654.05	1603.86	4.7445	2.98765
60% olive oil biodiesel, 40% JP-5	0.600987	27.5	76	847.846	844.213	840.578	1387.51	1368.92	1350.32	1632.26	1582.01	1532.67	3.50255	2.28445
40% olive oil biodiesel, 60% JP-5	0.401302	26.8	69.75	830.943	827.306	823.662	1367.26	1348.34	1329.47	1553.35	1504.07	1455.8	2.6934	1.8085
20% olive oil biodiesel, 80% JP-5	0.200361	26.2	67	819.023	815.378	811.728	1353.53	1334.65	1315.43	1500.48	1452.43	1404.59	1.97485	1.3771
palm oil biodiesel	1	30.6	>130	875.35	871.671	868.006	1419.8	1401.45	1383.2	1764.55	1712.03	1660.71	6.4961	3.926
80% palm oil biodiesel, 20% JP-5	0.799679	28.8	87.5	860.34	856.684	853.031	1401.11	1382.68	1364.28	1688.93	1637.8	1587.7	4.6978	2.9579
60% palm oil biodiesel, 40% JP-5	0.599535	27.8	75	845.803	842.154	838.504	1383.48	1364.83	1346.2	1618.88	1568.73	1519.59	3.45295	2.2489
40% palm oil biodiesel, 60% JP-5	0.400144	27.1	70.5	831.944	828.296	824.645	1367.4	1348.49	1329.55	1555.55	1506.21	1457.72	2.58525	1.74105
20% palm oil biodiesel, 80% JP-5	0.199889	26.5	67.5	818.459	814.809	811.154	1352.32	1333.2	1314.05	1496.77	1448.26	1400.65	1.96005	1.3642
peanut oil biodiesel	1	31.15	>130	879.917	875.496	871.795	1430.74	1410.59	1392.49	1801.19	1742.02	1690.44	6.7213	4.06615
80% peanut oil biodiesel, 20% JP-5	0.79978	28.73	86.5	863.201	859.572	855.946	1408.01	1389.63	1371.18	1711.3	1659.9	1609.3	4.82585	3.03945
60% peanut oil biodiesel, 40% JP-5	0.600088	27.87	74.5	848.002	844.368	840.736	1388.68	1370.1	1351.51	1635.31	1585.03	1535.67	3.525	2.302
40% peanut oil biodiesel, 60% JP-5	0.400177	27.15	68.5	833.36	829.721	826.079	1370.72	1351.82	1332.85	1565.77	1516.25	1467.52	2.6146	1.7654
20% peanut oil biodiesel, 80% JP-5	0.199925	26.18	64.5	819.138	815.491	811.839	1353.95	1334.76	1315.51	1501.64	1452.88	1404.94	1.97365	1.37345
soybean oil biodiesel	1	31.1	>130	886.125	882.483	878.842	1432.61	1414.52	1396.41	1818.64	1765.73	1713.71	5.9281	3.69915
80% soybean oil biodiesel, 20% JP-5	0.799826	29.3	85	868.611	864.969	861.326	1410.63	1392.28	1373.84	1728.44	1676.69	1625.69	4.3835	2.82
60% soybean oil biodiesel, 40% JP-5	0.599838	28	74.5	851.87	848.226	844.58	1390.27	1371.67	1353.04	1646.54	1595.92	1546.19	3.28805	2.17865
40% soybean oil biodiesel, 60% JP-5	0.400266	27.1	68.7	835.781	832.132	828.482	1371.47	1352.52	1333.63	1572.03	1522.23	1473.52	2.5041	1.7038
20% soybean oil biodiesel, 80% JP-5	0.200047	26.6	65	820.334	816.683	813.026	1354.22	1335.07	1315.92	1504.43	1455.67	1407.88	1.93115	1.3492
walnut oil biodiesel	1	31	>130	888.319	884.667	881.023	1434.3	1416.22	1398.12	1827.47	1774.37	1722.18	5.4793	3.47185
80% walnut oil biodiesel, 20% JP-5	0.789488	29.2	86	869.411	865.763	862.116	1410.76	1392.39	1374.05	1730.33	1678.51	1627.7	4.0652	2.6524
60% walnut oil biodiesel, 40% JP-5	0.598116	28.3	76	852.922	849.271	845.62	1390.85	1372.26	1353.69	1649.95	1599.27	1549.58	3.13345	2.09655
40% walnut oil biodiesel, 60% JP-5	0.399233	26.6	70.5	836.428	832.778	829.124	1371.75	1352.89	1334.05	1573.9	1524.23	1475.57	2.4268	1.6605
20% walnut oil biodiesel, 80% JP-5	0.21318	26.5	67	821.67	818.016	814.358	1355.42	1336.34	1317.18	1509.54	1460.81	1412.89	1.9308	1.3526
The average pressure for these measurements was p = 0.102 MPa.
The expanded uncertainties were calculated by multiplying the standard deviation by 2, which approximates the 95% confidence interval for random errors that are normally distributed. The standard uncertainty u is u(temperature) = 0.01 K for all density, viscosity, and speed of sound data, and u(temperature) = 1 K for surface tension data. The expanded uncertainties U are U(pressure) =1 kPa, U(den…
